# Supplementary material for: Comparison between Multiple Doses and Single-Dose Steroids in Preventing the Incidence of Reintubation after Extubation among Critically Ill Patients: A Network Meta-Analysis
Source: J Clin Med. 2021 Jun 29;10(13):2900. doi: 10.3390/jcm10132900 (PMC8268958; doi:10.3390/jcm10132900)
Supplement: Supplementary file 1 [file jcm-10-02900-s001.zip]

Archive with 1 entries (1 files):
- jcm-1272233-supplementary.pdf
